# Supplementary material for: Real-World Associations Between Physical Activity, LDL Cholesterol, and Functional Performance in Primary Care: A Cross-Sectional Study
Source: Healthcare (Basel). 2026 May 30;14(11):1522. doi: 10.3390/healthcare14111522 (PMC13257027; doi:10.3390/healthcare14111522)
Supplement: Supplementary file 1 [file healthcare-14-01522-s001.zip]

Archive with 1 entries (1 files):
- healthcare-4286824-supplementary.pdf
